# Supplementary material for: An Observation-Driven Random Parameter INAR(1) Model Based on the Poisson Thinning Operator
Source: Entropy (Basel). 2023 May 27;25(6):859. doi: 10.3390/e25060859 (PMC10297222; doi:10.3390/e25060859)
Supplement: Supplementary file 1 [file entropy-25-00859-s001.zip]

Archive with 4 entries (4 files):
- point estimation.txt
- real_data_analysis.txt
- typical trajectory.txt
- interval estimation.txt
