# Supplementary material for: An Observation-Driven Random Parameter INAR(1) Model Based on the Poisson Thinning Operator
Source: Entropy (Basel). 2023 May 27;25(6):859. doi: 10.3390/e25060859 (PMC10297222; doi:10.3390/e25060859)
Supplement: Supplementary file 1 [file entropy-25-00859-s001.zip › interval estimation.txt]

library(tidyverse)

R <- 1000
N <- 101
theta.0 <- c(1, -0.6, 1.2)
ci9 <- rep(0, R)
ci95 <- rep(0, R)

fct <- function(theta, x)
{
  cbind(
    (x[1] - x[2]*exp(theta[1]+theta[2]*x[2])/(1+exp(theta[1]+theta[2]*x[2])) - theta[3]) * exp(theta[1]+theta[2]*x[2])/(1+exp(theta[1]+theta[2]*x[2]))^2 * x[2],
    (x[1] - x[2]*exp(theta[1]+theta[2]*x[2])/(1+exp(theta[1]+theta[2]*x[2])) - theta[3]) * exp(theta[1]+theta[2]*x[2])/(1+exp(theta[1]+theta[2]*x[2]))^2 * x[2]^2,
    x[1] - x[2]*exp(theta[1]+theta[2]*x[2])/(1+exp(theta[1]+theta[2]*x[2])) - theta[3]
  )
}

target <- function(theta)
{
  b1 <- theta[1]
  b2 <- theta[2]
  l <- theta[3]
  sum((y1 - y0 * exp(b1+b2*y0)/(1 + exp(b1+b2*y0)) - l)^2)
}

for (k in 1:R)
{
  y <- rep(0, N)
  z <- rpois(N, theta.0[3])
  y[1] <- 2
  l <- 0
  
  for (i in 2:N)
  {
    #phi <- runif(1, min=0, max=2*exp(theta.0[1]+theta.0[2]*y[i-1])/(1+exp(theta.0[1]+theta.0[2]*y[i-1])))
    #phi <- rexp(1, (1+exp(theta.0[1]+theta.0[2]*y[i-1]))/exp(theta.0[1]+theta.0[2]*y[i-1]))
    phi <- rchisq(1, exp(theta.0[1]+theta.0[2]*y[i-1])/(1+exp(theta.0[1]+theta.0[2]*y[i-1])))
    #phi <- exp(theta.0[1]+theta.0[2]*y[i-1])/(1+exp(theta.0[1]+theta.0[2]*y[i-1]))
    y[i] <- rpois(1, phi*y[i-1]) + z[i]
  }
  
  y1 <- y[2:N]
  y0 <- y[1:(N-1)]
  
  dat <- data.frame(y1 = y1, y0 = y0)
  
  temp <- as.matrix(fct(theta.0, dat))
  eq <- apply(temp, 2, sum)
  vc <- t(temp) %*% temp
  tc <- t(eq) %*% solve(vc) %*% eq 
  ci95[k] <- (tc <= qchisq(df=3, p = 0.95))
  ci9[k] <- (tc <= qchisq(df=3, p = 0.9))
  
  #theta.t <-c(2, 0, 3.5)
  #temp <- as.matrix(fct(theta.t, dat))
  #eq <- apply(temp, 2, sum)
  #vc <- t(temp) %*% temp
  #tel <- t(eq) %*% solve(vc) %*% eq 
  #elt[k] <- (tel > qchisq(df=3, p = 0.9))
}

mean(ci95)
mean(ci9)
#sum(elt)
